# Supplementary material for: Urinary potassium excretion and mortality risk in community-dwelling individuals with and without obesity
Source: Am J Clin Nutr. 2022 May 17;116(3):741–9. doi: 10.1093/ajcn/nqac137 (PMC9437991; doi:10.1093/ajcn/nqac137)
Supplement: nqac137_Supplemental_File [file nqac137_supplemental_file.zip]

Archive with 2 entries (2 files):
- Supplemental Figures 1-3_FINAL.pptx
- Supplemental Files_final.docx
